# Supplementary material for: Transcriptome profiling of lentil (Lens culinaris) through the first 24 hours of Ascochyta lentis infection reveals key defence response genes
Source: BMC Genomics. 2018 Jan 31;19:108. doi: 10.1186/s12864-018-4488-1 (PMC5793396; doi:10.1186/s12864-018-4488-1)
Supplement: Supplementary file 1 — Trimmed Mean of M-values (TMM) of the estimated expression of selected defence-related genes in lentil–A. lentis transcriptome. Treatment – Mock (M) for H2O control, Treatment (T) for ALP2 A. lentis inoculation. HPI – Hours post inoculation. Norm_TMM_count – Trimmed Mean of M-values of the raw estimated counts, as calculated by edgeR. Count_SE – Standard error values per gene at each genotype/time point, calculated from TMM counts of subgroup replicates (n =3). (XLSX 28 kb) [file 12864_2018_4488_MOESM1_ESM.xlsx]

## Sheet: All_GOI_TMM_counts
Gene_name	Gene_symbol	Genotype	Treatment	HPI	Norm_TMM_count	Count_SE
Auxin-repressed	ARP	ILL7537	M	2	39.2496	15.6779
Auxin-repressed	ARP	ILL7537	M	6	134.215	29.4749
Auxin-repressed	ARP	ILL7537	M	24	337.373	73.669
Auxin-repressed	ARP	ILL7537	T	2	158.132	48.1221
Auxin-repressed	ARP	ILL7537	T	6	197.082	48.4024
Auxin-repressed	ARP	ILL7537	T	24	422.072	92.6028
Auxin-repressed	ARP	ILL6002	M	2	42.8356	10.3079
Auxin-repressed	ARP	ILL6002	M	6	98.5075	48.0445
Auxin-repressed	ARP	ILL6002	M	24	195.193	51.5917
Auxin-repressed	ARP	ILL6002	T	2	21.603	7.69663
Auxin-repressed	ARP	ILL6002	T	6	131.962	35.634
Auxin-repressed	ARP	ILL6002	T	24	189.048	55.2008
BOI-related E3 ubiquitin	UPL-BOI	ILL7537	M	2	1.621	0.545097
BOI-related E3 ubiquitin	UPL-BOI	ILL7537	M	6	3.09283	0.919262
BOI-related E3 ubiquitin	UPL-BOI	ILL7537	M	24	2.60217	1.43459
BOI-related E3 ubiquitin	UPL-BOI	ILL7537	T	2	1.6825	0.843695
BOI-related E3 ubiquitin	UPL-BOI	ILL7537	T	6	2.49675	1.16015
BOI-related E3 ubiquitin	UPL-BOI	ILL7537	T	24	0.01575	0.01575
BOI-related E3 ubiquitin	UPL-BOI	ILL6002	M	2	0	0
BOI-related E3 ubiquitin	UPL-BOI	ILL6002	M	6	1.30075	0.465157
BOI-related E3 ubiquitin	UPL-BOI	ILL6002	M	24	2.76383	1.36665
BOI-related E3 ubiquitin	UPL-BOI	ILL6002	T	2	2.0985	0.444289
BOI-related E3 ubiquitin	UPL-BOI	ILL6002	T	6	1.8765	1.17973
BOI-related E3 ubiquitin	UPL-BOI	ILL6002	T	24	4.0705	1.13312
CAMTA 1	CAMTA1	ILL7537	M	2	0.069	0.0310505
CAMTA 1	CAMTA1	ILL7537	M	6	0.128333	0.02958
CAMTA 1	CAMTA1	ILL7537	M	24	0.228333	0.117685
CAMTA 1	CAMTA1	ILL7537	T	2	0.313667	0.16746
CAMTA 1	CAMTA1	ILL7537	T	6	0.087	0.00866025
CAMTA 1	CAMTA1	ILL7537	T	24	0.8075	0.0187639
CAMTA 1	CAMTA1	ILL6002	M	2	0.329667	0.0129735
CAMTA 1	CAMTA1	ILL6002	M	6	0.1335	0.0285788
CAMTA 1	CAMTA1	ILL6002	M	24	0.0656667	0.00548128
CAMTA 1	CAMTA1	ILL6002	T	2	0.1355	0.078231
CAMTA 1	CAMTA1	ILL6002	T	6	0.0563333	0.0216097
CAMTA 1	CAMTA1	ILL6002	T	24	0.144	0.0316249
CAMTA 3	CAMTA3	ILL7537	M	2	0.126	0.00545283
CAMTA 3	CAMTA3	ILL7537	M	6	0.0623333	0.0394231
CAMTA 3	CAMTA3	ILL7537	M	24	0	0
CAMTA 3	CAMTA3	ILL7537	T	2	0.147	0.092971
CAMTA 3	CAMTA3	ILL7537	T	6	0.1005	0.0580237
CAMTA 3	CAMTA3	ILL7537	T	24	0.2205	0.127306
CAMTA 3	CAMTA3	ILL6002	M	2	0.205667	0.0670366
CAMTA 3	CAMTA3	ILL6002	M	6	0.581	0.129326
CAMTA 3	CAMTA3	ILL6002	M	24	0.393	0.178134
CAMTA 3	CAMTA3	ILL6002	T	2	0.315	0.0034641
CAMTA 3	CAMTA3	ILL6002	T	6	0.428667	0.0600637
CAMTA 3	CAMTA3	ILL6002	T	24	0.588	0.0616258
CAMTA 4	CAMTA4	ILL7537	M	2	0	0
CAMTA 4	CAMTA4	ILL7537	M	6	0	0
CAMTA 4	CAMTA4	ILL7537	M	24	0.335333	0.183936
CAMTA 4	CAMTA4	ILL7537	T	2	0.315333	0.315333
CAMTA 4	CAMTA4	ILL7537	T	6	0	0
CAMTA 4	CAMTA4	ILL7537	T	24	0.8895	0.0565
CAMTA 4	CAMTA4	ILL6002	M	2	0.413333	0.278366
CAMTA 4	CAMTA4	ILL6002	M	6	0	0
CAMTA 4	CAMTA4	ILL6002	M	24	0	0
CAMTA 4	CAMTA4	ILL6002	T	2	0	0
CAMTA 4	CAMTA4	ILL6002	T	6	0	0
CAMTA 4	CAMTA4	ILL6002	T	24	0.0203333	0.0203333
Delta (12)-FAD	Delta (12)-FAD	ILL7537	M	2	1.16133	0.481389
Delta (12)-FAD	Delta (12)-FAD	ILL7537	M	6	1.36233	0.0880707
Delta (12)-FAD	Delta (12)-FAD	ILL7537	M	24	0.811	0.484889
Delta (12)-FAD	Delta (12)-FAD	ILL7537	T	2	1.55833	0.522247
Delta (12)-FAD	Delta (12)-FAD	ILL7537	T	6	1.233	0.668
Delta (12)-FAD	Delta (12)-FAD	ILL7537	T	24	1.3155	0.0085
Delta (12)-FAD	Delta (12)-FAD	ILL6002	M	2	0	0
Delta (12)-FAD	Delta (12)-FAD	ILL6002	M	6	0.308	0.038
Delta (12)-FAD	Delta (12)-FAD	ILL6002	M	24	0.459	0.373096
Delta (12)-FAD	Delta (12)-FAD	ILL6002	T	2	0	0
Delta (12)-FAD	Delta (12)-FAD	ILL6002	T	6	0.114667	0.114667
Delta (12)-FAD	Delta (12)-FAD	ILL6002	T	24	0	0
Ethylene-responsive TF	ERF	ILL7537	M	2	17.9167	7.3465
Ethylene-responsive TF	ERF	ILL7537	M	6	10.9246	5.29453
Ethylene-responsive TF	ERF	ILL7537	M	24	11.4799	6.41798
Ethylene-responsive TF	ERF	ILL7537	T	2	11.9807	4.90765
Ethylene-responsive TF	ERF	ILL7537	T	6	12.4212	7.32201
Ethylene-responsive TF	ERF	ILL7537	T	24	2.5859	1.62516
Ethylene-responsive TF	ERF	ILL6002	M	2	13.3923	2.4064
Ethylene-responsive TF	ERF	ILL6002	M	6	12.1295	4.57347
Ethylene-responsive TF	ERF	ILL6002	M	24	10.9149	4.90618
Ethylene-responsive TF	ERF	ILL6002	T	2	24.4445	9.45259
Ethylene-responsive TF	ERF	ILL6002	T	6	11.3232	4.84238
Ethylene-responsive TF	ERF	ILL6002	T	24	11.9715	4.71434
Exocyst subunit	EXO70A1	ILL7537	M	2	2.74871	2.13551
Exocyst subunit	EXO70A1	ILL7537	M	6	10.8383	5.82088
Exocyst subunit	EXO70A1	ILL7537	M	24	5.07748	2.4001
Exocyst subunit	EXO70A1	ILL7537	T	2	3.46676	2.48241
Exocyst subunit	EXO70A1	ILL7537	T	6	7.86486	4.89484
Exocyst subunit	EXO70A1	ILL7537	T	24	9.19864	4.51311
Exocyst subunit	EXO70A1	ILL6002	M	2	14.3402	6.89053
Exocyst subunit	EXO70A1	ILL6002	M	6	19.7105	13.0586
Exocyst subunit	EXO70A1	ILL6002	M	24	6.2661	4.01491
Exocyst subunit	EXO70A1	ILL6002	T	2	0.589857	0.308652
Exocyst subunit	EXO70A1	ILL6002	T	6	12.7818	7.38434
Exocyst subunit	EXO70A1	ILL6002	T	24	2.51581	1.58848
Gibberellin receptor GID1	GID1	ILL7537	M	2	4.50556	1.58301
Gibberellin receptor GID1	GID1	ILL7537	M	6	5.20556	1.42887
Gibberellin receptor GID1	GID1	ILL7537	M	24	8.06567	2.71495
Gibberellin receptor GID1	GID1	ILL7537	T	2	5.39778	2.12129
Gibberellin receptor GID1	GID1	ILL7537	T	6	5.41883	2.24488
Gibberellin receptor GID1	GID1	ILL7537	T	24	7.80567	3.46106
Gibberellin receptor GID1	GID1	ILL6002	M	2	0.999222	0.260791
Gibberellin receptor GID1	GID1	ILL6002	M	6	1.3415	0.606644
Gibberellin receptor GID1	GID1	ILL6002	M	24	2.898	1.05221
Gibberellin receptor GID1	GID1	ILL6002	T	2	2.20817	0.422113
Gibberellin receptor GID1	GID1	ILL6002	T	6	2.21756	0.620554
Gibberellin receptor GID1	GID1	ILL6002	T	24	3.60689	1.36306
Gibberellin-signalling DELLA	DELLA	ILL7537	M	2	3.02593	1.29894
Gibberellin-signalling DELLA	DELLA	ILL7537	M	6	3.412	1.14607
Gibberellin-signalling DELLA	DELLA	ILL7537	M	24	5.2702	2.01475
Gibberellin-signalling DELLA	DELLA	ILL7537	T	2	3.50233	1.02051
Gibberellin-signalling DELLA	DELLA	ILL7537	T	6	3.1719	1.47506
Gibberellin-signalling DELLA	DELLA	ILL7537	T	24	5.7041	1.57648
Gibberellin-signalling DELLA	DELLA	ILL6002	M	2	1.2266	0.408049
Gibberellin-signalling DELLA	DELLA	ILL6002	M	6	1.2733	0.53151
Gibberellin-signalling DELLA	DELLA	ILL6002	M	24	1.48827	0.537462
Gibberellin-signalling DELLA	DELLA	ILL6002	T	2	0.6991	0.295267
Gibberellin-signalling DELLA	DELLA	ILL6002	T	6	0.896333	0.401909
Gibberellin-signalling DELLA	DELLA	ILL6002	T	24	1.2192	0.509869
Laccase diphenol oxidase	PPOl	ILL7537	M	2	2.58133	0.845267
Laccase diphenol oxidase	PPOl	ILL7537	M	6	2.63144	0.740008
Laccase diphenol oxidase	PPOl	ILL7537	M	24	3.795	1.22246
Laccase diphenol oxidase	PPOl	ILL7537	T	2	2.38311	0.816555
Laccase diphenol oxidase	PPOl	ILL7537	T	6	3.1245	1.01489
Laccase diphenol oxidase	PPOl	ILL7537	T	24	2.33467	1.07503
Laccase diphenol oxidase	PPOl	ILL6002	M	2	0.288444	0.146687
Laccase diphenol oxidase	PPOl	ILL6002	M	6	0.745167	0.459333
Laccase diphenol oxidase	PPOl	ILL6002	M	24	2.373	0.792222
Laccase diphenol oxidase	PPOl	ILL6002	T	2	0.139333	0.139333
Laccase diphenol oxidase	PPOl	ILL6002	T	6	1.29111	0.797153
Laccase diphenol oxidase	PPOl	ILL6002	T	24	2.38478	1.03352
LRR receptor-like kinase	LRR-RKs	ILL7537	M	2	29.8619	15.788
LRR receptor-like kinase	LRR-RKs	ILL7537	M	6	34.4614	17.6724
LRR receptor-like kinase	LRR-RKs	ILL7537	M	24	19.5178	11.4436
LRR receptor-like kinase	LRR-RKs	ILL7537	T	2	39.5531	24.8809
LRR receptor-like kinase	LRR-RKs	ILL7537	T	6	27.5552	17.4855
LRR receptor-like kinase	LRR-RKs	ILL7537	T	24	7.2609	4.92878
LRR receptor-like kinase	LRR-RKs	ILL6002	M	2	8.216	4.04405
LRR receptor-like kinase	LRR-RKs	ILL6002	M	6	70.6236	44.8221
LRR receptor-like kinase	LRR-RKs	ILL6002	M	24	33.5389	17.1115
LRR receptor-like kinase	LRR-RKs	ILL6002	T	2	20.8758	13.208
LRR receptor-like kinase	LRR-RKs	ILL6002	T	6	72.9811	50.5628
LRR receptor-like kinase	LRR-RKs	ILL6002	T	24	28.6725	14.8858
MYB49 TF	MYB49	ILL7537	M	2	6.78633	0.354628
MYB49 TF	MYB49	ILL7537	M	6	6.35433	0.202506
MYB49 TF	MYB49	ILL7537	M	24	7.80733	0.621313
MYB49 TF	MYB49	ILL7537	T	2	6.92	0.351527
MYB49 TF	MYB49	ILL7537	T	6	6.6705	0.1245
MYB49 TF	MYB49	ILL7537	T	24	7.1425	0.0815
MYB49 TF	MYB49	ILL6002	M	2	7.20667	0.359328
MYB49 TF	MYB49	ILL6002	M	6	6.587	0.165
MYB49 TF	MYB49	ILL6002	M	24	7.28467	0.653267
MYB49 TF	MYB49	ILL6002	T	2	6.819	0.835
MYB49 TF	MYB49	ILL6002	T	6	6.96833	0.0876857
MYB49 TF	MYB49	ILL6002	T	24	7.64167	0.777875
NB-ARC	NB-ARC	ILL7537	M	2	2.03856	0.666182
NB-ARC	NB-ARC	ILL7537	M	6	2.65344	0.87986
NB-ARC	NB-ARC	ILL7537	M	24	2.68844	1.04461
NB-ARC	NB-ARC	ILL7537	T	2	2.25289	0.840547
NB-ARC	NB-ARC	ILL7537	T	6	2.414	1.22936
NB-ARC	NB-ARC	ILL7537	T	24	4.9765	2.37955
NB-ARC	NB-ARC	ILL6002	M	2	10.7429	5.24255
NB-ARC	NB-ARC	ILL6002	M	6	1.42617	0.970241
NB-ARC	NB-ARC	ILL6002	M	24	1.74067	0.805089
NB-ARC	NB-ARC	ILL6002	T	2	1.38283	0.872699
NB-ARC	NB-ARC	ILL6002	T	6	1.68411	0.798541
NB-ARC	NB-ARC	ILL6002	T	24	2.06533	0.868105
P72 DEAD box	P72 DEAD box	ILL7537	M	2	8.69733	0.929388
P72 DEAD box	P72 DEAD box	ILL7537	M	6	8.144	0.477975
P72 DEAD box	P72 DEAD box	ILL7537	M	24	8.19133	0.715264
P72 DEAD box	P72 DEAD box	ILL7537	T	2	9.37583	0.378448
P72 DEAD box	P72 DEAD box	ILL7537	T	6	8.83175	0.258553
P72 DEAD box	P72 DEAD box	ILL7537	T	24	8.3275	0.318667
P72 DEAD box	P72 DEAD box	ILL6002	M	2	8.292	0.492
P72 DEAD box	P72 DEAD box	ILL6002	M	6	7.45925	1.11031
P72 DEAD box	P72 DEAD box	ILL6002	M	24	7.724	0.733217
P72 DEAD box	P72 DEAD box	ILL6002	T	2	8.164	0.367043
P72 DEAD box	P72 DEAD box	ILL6002	T	6	7.97233	0.729253
P72 DEAD box	P72 DEAD box	ILL6002	T	24	7.05117	0.934137
Pectin methylesterase inhibitor	PMEI	ILL7537	M	2	6.41989	1.05657
Pectin methylesterase inhibitor	PMEI	ILL7537	M	6	14.6355	2.36754
Pectin methylesterase inhibitor	PMEI	ILL7537	M	24	82.5167	17.7338
Pectin methylesterase inhibitor	PMEI	ILL7537	T	2	24.473	8.94914
Pectin methylesterase inhibitor	PMEI	ILL7537	T	6	31.0484	8.69793
Pectin methylesterase inhibitor	PMEI	ILL7537	T	24	72.1981	17.8286
Pectin methylesterase inhibitor	PMEI	ILL6002	M	2	18.4626	2.98587
Pectin methylesterase inhibitor	PMEI	ILL6002	M	6	37.0449	8.24114
Pectin methylesterase inhibitor	PMEI	ILL6002	M	24	50.6607	12.4863
Pectin methylesterase inhibitor	PMEI	ILL6002	T	2	8.22954	2.48211
Pectin methylesterase inhibitor	PMEI	ILL6002	T	6	32.1914	5.5993
Pectin methylesterase inhibitor	PMEI	ILL6002	T	24	98.511	19.2603
Polygalacturonase inhibitor	PGIP	ILL7537	M	2	4.97433	1.15169
Polygalacturonase inhibitor	PGIP	ILL7537	M	6	2.9555	0.798703
Polygalacturonase inhibitor	PGIP	ILL7537	M	24	3.98383	0.652232
Polygalacturonase inhibitor	PGIP	ILL7537	T	2	4.3835	0.698545
Polygalacturonase inhibitor	PGIP	ILL7537	T	6	3.525	1.29221
Polygalacturonase inhibitor	PGIP	ILL7537	T	24	4.207	1.68667
Polygalacturonase inhibitor	PGIP	ILL6002	M	2	0.316833	0.316833
Polygalacturonase inhibitor	PGIP	ILL6002	M	6	0	0
Polygalacturonase inhibitor	PGIP	ILL6002	M	24	1.636	0.824405
Polygalacturonase inhibitor	PGIP	ILL6002	T	2	0.49775	0.370163
Polygalacturonase inhibitor	PGIP	ILL6002	T	6	1.2825	0.608536
Polygalacturonase inhibitor	PGIP	ILL6002	T	24	0	0
Pr. Kinase (CDPK)	CDPK	ILL7537	M	2	3.54967	1.2139
Pr. Kinase (CDPK)	CDPK	ILL7537	M	6	2.59756	1.3278
Pr. Kinase (CDPK)	CDPK	ILL7537	M	24	2.75444	1.26683
Pr. Kinase (CDPK)	CDPK	ILL7537	T	2	2.61011	1.06258
Pr. Kinase (CDPK)	CDPK	ILL7537	T	6	2.473	1.2461
Pr. Kinase (CDPK)	CDPK	ILL7537	T	24	0.446	0.246354
Pr. Kinase (CDPK)	CDPK	ILL6002	M	2	0.407111	0.346566
Pr. Kinase (CDPK)	CDPK	ILL6002	M	6	2.06867	0.726809
Pr. Kinase (CDPK)	CDPK	ILL6002	M	24	3.14544	1.01776
Pr. Kinase (CDPK)	CDPK	ILL6002	T	2	4.8085	2.01309
Pr. Kinase (CDPK)	CDPK	ILL6002	T	6	2.50078	1.00494
Pr. Kinase (CDPK)	CDPK	ILL6002	T	24	2.53133	0.778665
PR-10 - Bet v 1	PR10	ILL7537	M	2	10.0512	5.82607
PR-10 - Bet v 1	PR10	ILL7537	M	6	8.0705	3.68909
PR-10 - Bet v 1	PR10	ILL7537	M	24	5.86392	2.11435
PR-10 - Bet v 1	PR10	ILL7537	T	2	5.61233	2.56127
PR-10 - Bet v 1	PR10	ILL7537	T	6	5.63037	2.62719
PR-10 - Bet v 1	PR10	ILL7537	T	24	2.69112	1.10439
PR-10 - Bet v 1	PR10	ILL6002	M	2	13.2463	6.73068
PR-10 - Bet v 1	PR10	ILL6002	M	6	4.88825	1.68386
PR-10 - Bet v 1	PR10	ILL6002	M	24	7.4165	2.46389
PR-10 - Bet v 1	PR10	ILL6002	T	2	17.3296	10.006
PR-10 - Bet v 1	PR10	ILL6002	T	6	11.6877	4.61466
PR-10 - Bet v 1	PR10	ILL6002	T	24	18.3238	6.5809
PR-2 - O-glycosyl hydrolase family 17	PR2	ILL7537	M	2	8.96244	3.59632
PR-2 - O-glycosyl hydrolase family 17	PR2	ILL7537	M	6	7.93389	2.1755
PR-2 - O-glycosyl hydrolase family 17	PR2	ILL7537	M	24	17.7605	3.07959
PR-2 - O-glycosyl hydrolase family 17	PR2	ILL7537	T	2	9.87644	3.01845
PR-2 - O-glycosyl hydrolase family 17	PR2	ILL7537	T	6	11.0007	2.95147
PR-2 - O-glycosyl hydrolase family 17	PR2	ILL7537	T	24	18.4192	4.25778
PR-2 - O-glycosyl hydrolase family 17	PR2	ILL6002	M	2	2.31174	0.569723
PR-2 - O-glycosyl hydrolase family 17	PR2	ILL6002	M	6	4.33139	1.43846
PR-2 - O-glycosyl hydrolase family 17	PR2	ILL6002	M	24	8.44467	2.21714
PR-2 - O-glycosyl hydrolase family 17	PR2	ILL6002	T	2	1.22422	0.483773
PR-2 - O-glycosyl hydrolase family 17	PR2	ILL6002	T	6	5.97726	1.50552
PR-2 - O-glycosyl hydrolase family 17	PR2	ILL6002	T	24	12.397	2.81254
PR-4 - Thaumatin-like	PR4	ILL7537	M	2	2.64633	0.991428
PR-4 - Thaumatin-like	PR4	ILL7537	M	6	4.73007	1.50032
PR-4 - Thaumatin-like	PR4	ILL7537	M	24	4.07393	1.54641
PR-4 - Thaumatin-like	PR4	ILL7537	T	2	4.42147	1.72438
PR-4 - Thaumatin-like	PR4	ILL7537	T	6	5.6032	1.9105
PR-4 - Thaumatin-like	PR4	ILL7537	T	24	10.8918	4.5611
PR-4 - Thaumatin-like	PR4	ILL6002	M	2	1.36493	0.439702
PR-4 - Thaumatin-like	PR4	ILL6002	M	6	4.9211	2.40426
PR-4 - Thaumatin-like	PR4	ILL6002	M	24	6.19773	2.2877
PR-4 - Thaumatin-like	PR4	ILL6002	T	2	1.4124	0.736118
PR-4 - Thaumatin-like	PR4	ILL6002	T	6	5.15727	2.22539
PR-4 - Thaumatin-like	PR4	ILL6002	T	24	23.7423	9.05216
Protein phosphatase 2A	PP2A	ILL7537	M	2	6.8708	0.550198
Protein phosphatase 2A	PP2A	ILL7537	M	6	6.2102	0.400024
Protein phosphatase 2A	PP2A	ILL7537	M	24	7.86147	0.484936
Protein phosphatase 2A	PP2A	ILL7537	T	2	7.10667	0.482917
Protein phosphatase 2A	PP2A	ILL7537	T	6	6.4568	0.366584
Protein phosphatase 2A	PP2A	ILL7537	T	24	8.1017	0.467613
Protein phosphatase 2A	PP2A	ILL6002	M	2	6.77067	0.414699
Protein phosphatase 2A	PP2A	ILL6002	M	6	5.3161	0.529181
Protein phosphatase 2A	PP2A	ILL6002	M	24	7.067	0.394082
Protein phosphatase 2A	PP2A	ILL6002	T	2	6.0711	0.391528
Protein phosphatase 2A	PP2A	ILL6002	T	6	6.42767	0.367979
Protein phosphatase 2A	PP2A	ILL6002	T	24	7.23207	0.533622
Receptor-like S/T kinase1	R-S/T-K1	ILL7537	M	2	0.415667	0.180806
Receptor-like S/T kinase1	R-S/T-K1	ILL7537	M	6	0.415444	0.111744
Receptor-like S/T kinase1	R-S/T-K1	ILL7537	M	24	1.58522	0.320435
Receptor-like S/T kinase1	R-S/T-K1	ILL7537	T	2	0.857556	0.421782
Receptor-like S/T kinase1	R-S/T-K1	ILL7537	T	6	0.433	0.22813
Receptor-like S/T kinase1	R-S/T-K1	ILL7537	T	24	2.05883	0.373267
Receptor-like S/T kinase1	R-S/T-K1	ILL6002	M	2	0.459667	0.0854888
Receptor-like S/T kinase1	R-S/T-K1	ILL6002	M	6	0.212333	0.156867
Receptor-like S/T kinase1	R-S/T-K1	ILL6002	M	24	0.606889	0.188558
Receptor-like S/T kinase1	R-S/T-K1	ILL6002	T	2	0.205333	0.0897098
Receptor-like S/T kinase1	R-S/T-K1	ILL6002	T	6	0.798111	0.375407
Receptor-like S/T kinase1	R-S/T-K1	ILL6002	T	24	0.874111	0.331891
RING/U-box protein	RING/U-box	ILL7537	M	2	1.882	0.627111
RING/U-box protein	RING/U-box	ILL7537	M	6	5.96256	1.41794
RING/U-box protein	RING/U-box	ILL7537	M	24	2.15322	0.835796
RING/U-box protein	RING/U-box	ILL7537	T	2	4.38728	2.00984
RING/U-box protein	RING/U-box	ILL7537	T	6	3.05867	1.15369
RING/U-box protein	RING/U-box	ILL7537	T	24	6.24058	2.93053
RING/U-box protein	RING/U-box	ILL6002	M	2	14.6536	4.33264
RING/U-box protein	RING/U-box	ILL6002	M	6	10.8557	5.79593
RING/U-box protein	RING/U-box	ILL6002	M	24	4.01933	1.08243
RING/U-box protein	RING/U-box	ILL6002	T	2	1.54075	0.685978
RING/U-box protein	RING/U-box	ILL6002	T	6	9.56456	3.87404
RING/U-box protein	RING/U-box	ILL6002	T	24	2.11167	0.784929
RRM/RBD/RNP motif & hnRNPs	hnRNP	ILL7537	M	2	4.18489	1.1609
RRM/RBD/RNP motif & hnRNPs	hnRNP	ILL7537	M	6	5.31944	1.2529
RRM/RBD/RNP motif & hnRNPs	hnRNP	ILL7537	M	24	4.97767	1.31343
RRM/RBD/RNP motif & hnRNPs	hnRNP	ILL7537	T	2	3.12933	1.21546
RRM/RBD/RNP motif & hnRNPs	hnRNP	ILL7537	T	6	5.0405	1.48957
RRM/RBD/RNP motif & hnRNPs	hnRNP	ILL7537	T	24	3.56967	1.82499
RRM/RBD/RNP motif & hnRNPs	hnRNP	ILL6002	M	2	0.539	0.429074
RRM/RBD/RNP motif & hnRNPs	hnRNP	ILL6002	M	6	7.8715	2.85824
RRM/RBD/RNP motif & hnRNPs	hnRNP	ILL6002	M	24	2.46222	0.982034
RRM/RBD/RNP motif & hnRNPs	hnRNP	ILL6002	T	2	1.30583	0.878542
RRM/RBD/RNP motif & hnRNPs	hnRNP	ILL6002	T	6	2.46333	1.96523
RRM/RBD/RNP motif & hnRNPs	hnRNP	ILL6002	T	24	0.359333	0.281199
Senescence-associated	SAG	ILL7537	M	2	596.295	250.815
Senescence-associated	SAG	ILL7537	M	6	461.087	142.793
Senescence-associated	SAG	ILL7537	M	24	683.481	380.038
Senescence-associated	SAG	ILL7537	T	2	783.838	558.655
Senescence-associated	SAG	ILL7537	T	6	479.925	179.542
Senescence-associated	SAG	ILL7537	T	24	1714.58	1097.59
Senescence-associated	SAG	ILL6002	M	2	1500.99	767.053
Senescence-associated	SAG	ILL6002	M	6	1629.67	624.159
Senescence-associated	SAG	ILL6002	M	24	395.296	137.68
Senescence-associated	SAG	ILL6002	T	2	213.489	80.105
Senescence-associated	SAG	ILL6002	T	6	1034.48	462.218
Senescence-associated	SAG	ILL6002	T	24	547.824	232.406
Superoxide dismutase	SOD	ILL7537	M	2	67.6171	21.0978
Superoxide dismutase	SOD	ILL7537	M	6	70.7822	19.9784
Superoxide dismutase	SOD	ILL7537	M	24	35.2146	9.41209
Superoxide dismutase	SOD	ILL7537	T	2	71.4035	21.8859
Superoxide dismutase	SOD	ILL7537	T	6	73.1868	26.2855
Superoxide dismutase	SOD	ILL7537	T	24	40.2428	12.3359
Superoxide dismutase	SOD	ILL6002	M	2	43.653	10.0132
Superoxide dismutase	SOD	ILL6002	M	6	83.6609	16.5584
Superoxide dismutase	SOD	ILL6002	M	24	38.2254	12.3861
Superoxide dismutase	SOD	ILL6002	T	2	37.7169	11.3229
Superoxide dismutase	SOD	ILL6002	T	6	52.914	11.5352
Superoxide dismutase	SOD	ILL6002	T	24	14.5662	3.79781
Ubiquitin-ligase SHPRH	UPL-SHPRH	ILL7537	M	2	4.23133	1.1214
Ubiquitin-ligase SHPRH	UPL-SHPRH	ILL7537	M	6	3.18133	0.371683
Ubiquitin-ligase SHPRH	UPL-SHPRH	ILL7537	M	24	16.775	10.3456
Ubiquitin-ligase SHPRH	UPL-SHPRH	ILL7537	T	2	11.768	6.27061
Ubiquitin-ligase SHPRH	UPL-SHPRH	ILL7537	T	6	3.937	0.386
Ubiquitin-ligase SHPRH	UPL-SHPRH	ILL7537	T	24	29.9745	5.7505
Ubiquitin-ligase SHPRH	UPL-SHPRH	ILL6002	M	2	16.9173	1.92632
Ubiquitin-ligase SHPRH	UPL-SHPRH	ILL6002	M	6	5.77	0.755
Ubiquitin-ligase SHPRH	UPL-SHPRH	ILL6002	M	24	4.777	2.1644
Ubiquitin-ligase SHPRH	UPL-SHPRH	ILL6002	T	2	4.7865	1.2335
Ubiquitin-ligase SHPRH	UPL-SHPRH	ILL6002	T	6	4.08567	0.903411
Ubiquitin-ligase SHPRH	UPL-SHPRH	ILL6002	T	24	7.95533	0.681622
Xyloglucan galactosyltransferase	XTH	ILL7537	M	2	30.6367	9.72586
Xyloglucan galactosyltransferase	XTH	ILL7537	M	6	10.6953	2.99625
Xyloglucan galactosyltransferase	XTH	ILL7537	M	24	4.04894	1.26386
Xyloglucan galactosyltransferase	XTH	ILL7537	T	2	31.6471	13.5784
Xyloglucan galactosyltransferase	XTH	ILL7537	T	6	10.5133	4.29047
Xyloglucan galactosyltransferase	XTH	ILL7537	T	24	2.62705	1.25824
Xyloglucan galactosyltransferase	XTH	ILL6002	M	2	49.9643	18.5863
Xyloglucan galactosyltransferase	XTH	ILL6002	M	6	26.846	10.7693
Xyloglucan galactosyltransferase	XTH	ILL6002	M	24	8.38527	2.60392
Xyloglucan galactosyltransferase	XTH	ILL6002	T	2	61.075	25.2442
Xyloglucan galactosyltransferase	XTH	ILL6002	T	6	15.252	3.92988
Xyloglucan galactosyltransferase	XTH	ILL6002	T	24	5.42982	1.71457
