# Supplementary material for: Transcriptome profiling of lentil (Lens culinaris) through the first 24 hours of Ascochyta lentis infection reveals key defence response genes
Source: BMC Genomics. 2018 Jan 31;19:108. doi: 10.1186/s12864-018-4488-1 (PMC5793396; doi:10.1186/s12864-018-4488-1)
Supplement: Supplementary file 2 — Detailed information and statistics of read and base trimming per sample read file. (XLSX 17 kb) [file 12864_2018_4488_MOESM2_ESM.xlsx]

## Sheet: Reads_stats
Sample	Input_reads	Surviving_reads	Surviving_reads (%)	Dropped_reads	Dropped_reads (%)	Total_read_length (bp)	Remaining_read_length (bp)	Trimmed_bases (bp)	Trimmed_bases (%)
ILL6002_M_2hr_1C.fastq	17009868	14552222	0.855516	2457646	0.144484	1594646395	1309148135	285498260	0.218079
ILL6002_M_2hr_2C.fastq	21566718	18542237	0.859762	3024481	0.140238	2230652262	1839955211	390697051	0.212341
ILL6002_M_2hr_3C.fastq	16026081	14014664	0.874491	2011417	0.125509	1647549378	1368333650	279215728	0.204055
ILL6002_T_2hr_4C.fastq	17934240	15500534	0.864298	2433706	0.135702	1842299616	1519572703	322726913	0.21238
ILL6002_T_2hr_5C.fastq	17356006	16049445	0.92472	1306561	0.0752801	2008838775	1790405983	218432792	0.122002
ILL6002_T_2hr_6C.fastq	17697199	16547242	0.93502	1149957	0.0649796	2198811404	1976339193	222472211	0.112568
ILL7537_M_2hr_7C.fastq	21467699	18816085	0.876484	2651614	0.123516	2380405303	2083472109	296933194	0.142518
ILL7537_M_2hr_8C.fastq	19167337	16635857	0.867927	2531480	0.132073	2279047460	2001167833	277879627	0.138859
ILL7537_M_2hr_9C.fastq	19872734	17393259	0.875232	2479475	0.124768	2133555119	1863338553	270216566	0.145017
ILL7537_T_2hr_10C.fastq	23255455	21651234	0.931017	1604221	0.0689826	3051207271	2756746297	294460974	0.106815
ILL7537_T_2hr_11C.fastq	19920634	18136346	0.91043	1784288	0.0895698	2513583110	2253793998	259789112	0.115267
ILL7537_T_2hr_12C.fastq	32396086	30599094	0.944531	1796992	0.0554694	3983724700	3589172258	394552442	0.109929
ILL6002_M_6hr_13C.fastq	14703948	12486543	0.849197	2217405	0.150803	1268611662	1056056083	212555579	0.201273
ILL6002_M_6hr_14C.fastq	15444593	12911824	0.836009	2532769	0.163991	1387078366	1156405688	230672678	0.199474
ILL6002_M_6hr_15C.fastq	22696542	18645043	0.821493	4051499	0.178507	1892402311	1552105780	340296531	0.219248
ILL6002_T_6hr_16C.fastq	13973704	11905143	0.851968	2068561	0.148032	1277075110	1073942045	203133065	0.189147
ILL6002_T_6hr_17C.fastq	20406951	18853354	0.923869	1553597	0.0761308	2140126647	1888756033	251370614	0.133088
ILL6002_T_6hr_18C.fastq	18426900	16393679	0.88966	2033221	0.11034	1751212511	1511817860	239394651	0.158349
ILL7537_M_6hr_19C.fastq	24163751	21587566	0.893386	2576185	0.106614	2354254871	2043646916	310607955	0.151987
ILL7537_M_6hr_20C.fastq	21346273	19219937	0.900388	2126336	0.0996116	2198760167	1925048354	273711813	0.142184
ILL7537_M_6hr_21C.fastq	22355140	20196905	0.903457	2158235	0.0965431	2312514960	2026319764	286195196	0.141239
ILL7537_T_6hr_22C.fastq	26557855	24510188	0.922898	2047667	0.0771021	2969116721	2634669630	334447091	0.126941
ILL7537_T_6hr_23C.fastq	14148040	12868207	0.90954	1279833	0.0904601	1465957191	1285470817	180486374	0.140405
ILL7537_T_6hr_24C.fastq	18425446	17195271	0.933235	1230175	0.066765	2188432690	2043347008	145085682	0.0710039
ILL6002_M_24hr_25C.fastq	22105508	20249029	0.916017	1856479	0.0839826	2327623132	1881416672	446206460	0.237165
ILL6002_M_24hr_26C.fastq	15707203	14902938	0.948796	804265	0.0512036	1994557943	1803346542	191211401	0.106031
ILL6002_M_24hr_27C.fastq	21551130	20248860	0.939573	1302270	0.060427	2600336358	2337885332	262451026	0.11226
ILL6002_T_24hr_28C.fastq	14585999	12951122	0.887915	1634877	0.112085	1586497506	1392623284	193874222	0.139215
ILL6002_T_24hr_29C.fastq	15307337	14145657	0.92411	1161680	0.0758904	1934351159	1701119454	233231705	0.137105
ILL6002_T_24hr_30C.fastq	50092930	39426514	0.787067	10666416	0.212933	5055540512	4301864126	753676386	0.175198
ILL7537_M_24hr_31C.fastq	15126879	13774242	0.910581	1352637	0.0894194	1847435890	1614729165	232706725	0.144115
ILL7537_M_24hr_32C.fastq	15424845	14501668	0.94015	923177	0.05985	1813487579	1595938427	217549152	0.136314
ILL7537_M_24hr_33C.fastq	31609800	29134895	0.921705	2474905	0.0782955	3637556412	3109663603	527892809	0.169759
ILL7537_T_24hr_34C.fastq	9268631	8541359	0.921534	727272	0.078466	1072635465	916151944	156483521	0.170805
ILL7537_T_24hr_35C.fastq	18733910	16916957	0.903013	1816953	0.0969874	2168987434	1842699597	326287837	0.177071
ILL7537_T_24hr_36C.fastq	18827028	17153746	0.911123	1673282	0.0888766	1862838440	1587992720	274845720	0.173077
Total	724660400	647158866		77501534		78971711830	68634462767	10337249063
Average	2.01295e+07	1.79766e+07	0.896281	2.15282e+06	0.103719	2.19366e+09	1.90651e+09	2.87146e+08	0.155341
Std. Dev	6.85063e+06	5.77058e+06	0.037867	1.6095e+06	0.037867	7.79666e+08	6.91205e+08	1.12043e+08	0.0393968
